# Supplementary material for: A One Health Evaluation of the University of Copenhagen Research Centre for Control of Antibiotic Resistance
Source: Front Vet Sci. 2018 Aug 21;5:194. doi: 10.3389/fvets.2018.00194 (PMC6110841; doi:10.3389/fvets.2018.00194)
Supplement: Supplementary file 2 [file Data_Sheet_1.XLSX]

## Sheet: Info-sheet
Introduction to the NEOH evaluation tools
A systems approach to evaluate One Health
Frontiers Special Research Topic on "Concepts and experiences in framing, integration and evaluation of One Health and EcoHealth"
A blueprint to evaluate One Health
COST Action TD 1404 "Network for Evaluation of One Health"
Essential terms (Table 1 of the manuscript)
Term	Abbreviation	Explanation
Multi-disciplinary	MD	the multi-disciplinary approach is typically understood as the sequential or additive combination of ideas or methods
Interdisciplinary	ID	The interdisciplinary approach involves the integration of perspectives, concepts, theories, and methods to address a common challenge.
Transdisciplinary	TD	The transdisciplinary approach entails not only the integration of approaches, but also the creation of fundamentally new conceptual frameworks, hypotheses, and research strategies that synthesize diverse approaches and ultimately extend beyond them to transcend pre­-existing disciplinary boundaries. The term transdisciplinarity refers to scholarship that transgresses the boundaries between acade…
Sector		A sector is an area of activity aimed at benefits to society, characterised by common processes and institutions. Examples include agriculture, health, transportation, education and environment. Sub-sectors would be units within the sector; for example, in agriculture these could be livestock, crops, agro-forestry, fishing and aquaculture.
System, Social-Ecological System	SES	A system is a set of interacting, interrelated or independent components that form a complex and unified whole (27). Human made systems are usually conceived to achieve a defined aim (13). However, this may not be the case for social-ecological systems (SES), which were defined as a hierarchy of subsystems and internal variables at multiple levels analogous to organisms composed of organs, organs…
Component		Systems are composed of a set of interacting or interdependent components that form a complex whole. Components may be tangible (e.g. humans, animals, forests, lakes) or intangible (e.g. cultural behaviours, values, norms, language expressions) and are linked by interactions.
Context		The system or socio-ecological system within which the initiative is aiming to evoke change towards a health outcome.
Resource system		Resource systems are core subsystems of a social-ecological system (SES) such as forested areas, wildlife, water systems, national parks etc. We extend the idea of Ostrom and consider social systems as resource systems too, e.g. health care system, local community, food chains, etc. They “provide” or host resource units such as trees, shrubs, susceptible persons, traders, food items etc. which co…
Resource units		Resource units are product or component of the resource system and represent a link of the resource system to other components. In contrast to Ostrom, we do not differentiate between users and resource units, because users may represent a resource from e.g. a disease perspective
Governance system		Governance systems are a further core subsystem of a social ecological system and represent the system that is managing specific resource systems. In contrast to Ostrom, we do not differentiate between users and resource units, because users may represent a resource from e.g. a disease perspective.
Stakeholder		Stakeholder is “any individual, group or organisation who may affect, be affected by, or perceive themselves to be affected by a decision or activity”.
Actor		Actors are a subgroup of stakeholders such as “any individual, group or organisation who acts, or takes part” in the context of the OH initiative.
One Health	OH	OH emphasizes the commonalities of human, animal, plant, and environmental health. In this perspective, it can be regarded as an “umbrella” term that captures integrative approaches to health across these highly interlinked components.
One Health Initiative	OH initiative	Any initiative, such as research projects, developmental programs, policy, etc. that relies on the concept of OH as described above. In a generic way, a OH initiative aims at generating change in a social-ecological system (context) towards improved health of humans, animals and/or ecosystems.
		We do not refer to the pro bono Kahn-Kaplan-Monath-Woodall-Conti “One Health Initiative” at http://www.onehealthinitiative.com
Network for Evaluation of One Health	NEOH	A network funded by the European Cooperation in Science and Technology (TD1404) with the aim to enable future quantitative evaluations of OH activities and to further the evidence base by developing and applying a science-based evaluation protocol in a community of experts.
Evaluation Design		A plan for conducting an evaluation.
Scale		Identical to level. Systems are organised in hierarchical order. This hierarchy implies that different levels of the hierarchy can be in the focus of attention. As an example in the hierarchy of life, one can look at individuals, populations, communities or ecosystems, i.e. different scales of the same quality (life).
Level		Used as synonym to scale
Dimension		Systems are organised in hierarchical order. Hierarchies depend on a fundamental quality that defines this order. Examples for dimensions are life with its different organisational levels; within the semantic space (dimension) expands the hierarchy of meanings of words; within the dimension of faith various beliefs are organised within larger clusters, but also governance, time, geographical spac…
Space		Here used as synonym to dimension
Theory of change	TOC	The TOC explains all the different pathways that might lead to the desired effect of an initiative. It not only shows the outputs, outcomes and impact of an initiative, but also requires outlining (and explaining) the causal linkages. Each effect is shown in a logical relationship to all the others.
Logic model		Logic models graphically illustrate the components (inputs, activities, outputs, outcomes, impacts) of a programme in a structured, logical and sequential way.
Impact		Positive and negative, primary and secondary long-term effects produced by a development intervention, directly or indirectly, intended or unintended
Output		The products, capital goods and services which result from a OH initiative; may also include changes resulting from the intervention which are relevant to the achievement of outcomes.
Outcome		The likely or achieved short-term and medium-term effects of an OH initiative’s outputs.
Outcome mapping		An approach used for planning and assessing programmes that focus on change and social transformation. It provides a set of tools to design and gather information on the outcomes, defined as behavioural changes, of the change process.

## Sheet: Thinking
Evaluation of One Health thinking in One Health initiatives
Tool developed by Ilias Chantziaras (ilias.chantziaras@ugent.be), Simon Rüegg (srueegg@vetclinics.uzh.ch), Liza Rosenbaum Nielsen (liza@sund.ku.dk) in the COST Action NEOH consortium, last updated 1st December 2017
This tool can be used to evaluate the way actors and stakeholders think in and about the One Health initiative and the system in which it operates (the context) . The background description is available in the manuscript "A systems approach to evaluate One Health" (see Info-sheet for reference) or in the NEOH Handbook, Chapter 3. There are 3 preliminary and 11 scored questions to consider. For ea…
No.	Evaluation elements/questions	Short element description/explanation	Reasoning behind the score for the element / qualitative assessment	Dimensions and scales	Score	Scoring guidance
Preliminary appraisal - These elements are used further down to establish the number of dimensions and compare the initiative with the context in which it is set.
CONTEXT
P1	How strongly would the context of the initiative (system) be affected, if the dimension was excluded?	The question checks for the importance of the dimensions for the system in which the initiative operates (context). Please score the relevance of the dimension for the context (system).	UC-Care: Geographical space-scales: National, Regional/local; Time: research for future effects (could be decades for results to be applied and have an effect), timing of AM treatments in relation to AMR-development; Dim. Of Life-scales: Ecosystems, Populations/Groups, Individuals (patients), Cells/organs, Genes; Network-scales: Trans-societal, Trans-sectoral, Within disciplines/sectors, Between …	Geographical space	0.8	0=no relevance 0.2=slight relevance 0.4=some relevance 0.6=relevant 0.8=high relevance 1=essential
				Time	0.6
				Dimension of life	1
				Network/ Organisation	0.6
				Economy	0.8
				Legislation	0.6
INITIATIVE
P2	What importance is given to the different dimensions within the initiative? In the process for selection of the relevant dimensions the following two questions should be raised: 1) Is this dimension important for the initiative, or can it be excluded without effect on the expected and unexpected outcomes of the initiative? 2) Does the initiative have an effect on the dimension?	Assess how important each dimension is within the theory of change and the plan of the initiative.	Assessed by evaluators based on project proposal, mid-way evaluation report, annual seminars, interviews with interviewees (actors in UC-care) and in the UC-Care evaluation by stakeholder questionnaires. Answers of eight stakeholders and external partners to the online question: “How are the following dimensions (or aspects) reflected in the UC-CARE project outcomes? (Or how comprehensive is the …	Geographical space	0.6	0 =not considered 0.2 =passive recognition 0.4 =considered 0.6 =weak involvement 0.8 =strong involvement 1= essential
				Time	0.6
				Dimension of life	1
				Network/ Organisation	1
				Economy	0.8
				Legislation	0.8
P3	How many scales are considered in the different dimensions of the initiative?	Name and count the scales or levels considered for each dimension. Refer to the examples above.	UC-Care: Geographical space-scales: National, Regional/local; Time: research for future effects (could be decades for results to be applied and have an effect), timing of AM treatments in relation to AMR-development; Dim. Of Life-scales: Ecosystems, Populations/Groups, Individuals (patients), Cells/organs, Genes; Network-scales: Trans-societal, Trans-sectoral, Within disciplines/sectors, Between …	Geographical space	3	Count the number of scales/levels for each dimension.
				Time	2
				Dimension of life	5
				Network/ Organisation	4
				Economy	2
				Legislation	4
The scored questions - the elements below contribute to the OH Thinking score
1	How balanced is the consideration of the different dimensions by the initiative?	Assess whether the initiative has a balanced focus on the dimensions that are considered important in the theory of change. Refer to the preliminary appraisal P2.	Make your own calculation in F42	1-((number of different scores-1)/number of dimensions).	0.666667	Score: 1-((number of different scores-1)/number of dimensions). A score close to zero indicates unbalanced consideration of different dimensions, whereas a score close to 1 indicates balanced consideration of different dimensions in the initiative.
2	How well does the consideration of dimensions by the initiative match the dimensions of the system in which it operates (context)?	This question aims at scoring the match between the initiative and the system (context) within which it operates. Please consider the scores from the preliminary appraisal P1 and P2 to assess the match and provide a justification for scoring.	Space: The local organisation of UC-Care has both strengths and limitations, and the lack of impact due to the local root in UCPH, CPH, DK, has to be counteracted by the researchers in the consortium who needs to pay extra attention to international dissemination of new knowledge, methods etc. Time: The same goes for the time dimension, where researchers need to work hard to find funding to conti…	Geographical space	0.6	0 =no match 0.2=very weak match 0.4= weak match 0.6 =match 0.8 =strong match 1 =perfect match
				Time	0.4
				Dimension of life	0.8
				Network/ Organisation	0.8
				Economy	0.4
				Legislation	0.8
	Median score of the dimensions in question 2				0.7	Median of the scores for each dimension scored in question 2.
3	How well do the number of dimensions and scales reflect an integrated approach to health?	This question aims at identifying whether the number of dimensions and the scales within those, which are considered in the approach are sufficient to consider the initiative an integrated approach. Please refer to the preliminary appraisal P3 to answer this question.	UC-Care: 3 dimensions considered to have four or five scales + 3 dimensions with at least 2 scales		1	0= 1 dimension, 1 scale 0.2=2-3 dimensions, 1 scale 0.4=1 dimension, >1 scales 0.6=2-3 dimensions, of which one >1 scales 0.8=2-3 dimensions, few at > 1 scales 1= very comprehensive
4	What feature of the system is targeted by the initiative?	Determine what features of the system are targeted by the initiative: Events are singular, we can only react upon events. Patterns let us understand reality at a deeper level, i.e. trends, changes over time to which we can adapt. Thinking at structural level means thinking in terms of causal connections. The key to lasting, high-leverage change on how the system operates.	UC-Care is targeted basic research at identifying causal connections at gene and cell level, applied research at individual and population level, and process research at sector/national/societal level. Hence, this addressed both events (e.g. the effect of the yellow-card system initiation), patterns (associations, causal effect, process evaluations) and structures (e.g. prescription practices, la…		0.8	0.2=events 0.6=patterns 1=structures	System features and targets
5	Are time delays recognised in the theory of change?	Are chronological differences between different processes in the system clear in the TOC? Is is relevant/important for the impact of the initiative?	The TOC is not spelled out clearly in the UC-Care proposal , time issues were mainly discussed in overall terms at annual seminars. The time dimension is considered less relevant for this particular initiative.		0.7	Score the consideration of delays on a scale between 0 (no consideration) and 1 (detailed time analysis).
6	How are the dynamic feedback loops of the system identified?		Yes, feedback loops are recognized mainly in the livestock-food production system and modelling thereof. Also consideredin psychological investigations of prescription practices in communication between patients/klients and doctors/vets.		0.5	0= no loops identified 0.5= essential loops identified 1= detailed causal loop analysis
7	Where is the initiative situated in relation to the chain of events causing the problem and responding to it?	Initiatives can target different elements of the chain of events in relation to a problem in a system.	UC-Care works at all levels of the chain of events from drug development and genetic markers to ensure that treatment will still be available even if AMR continues to develop (0-0.4: correcting, containing and preventing damage), to avoiding the problem using behavioral change, biosecurity and vaccination in livestock + in the human medicine sector to reduce AM-use and hence prevent AMR (0.6-0.8)…		0.4	Systemic, adaptive solutions are scored higher than technical fixes. 0= correcting damage 0.2= containing damage 0.4= preventing damage 1= modifying the socio-ecological system, i.e. manage resources towards sustainability
8	How well does the initiative consider One Health and the three pillars of sustainability?	Sustainability relies on the three pillars of society, environment and economy. One Health integrates the aspects of human, animal, plant and environmental health.	UC-care addresses mainly societal and economic pillars of UC-Care, and the human and animal aspects of One Health, and has less focus on the environmental pillar/health.		0.6	0=single pillar and aspect 0.2=one aspect 2 pillars 0.4=one aspect 3 pillars 0.6=two aspects 2 pillars 0.8=two aspects 3 pillars or 3 aspects 2 pillars 1=integrates 3 and more of each	Sustainability and socio-ecological considerations
9	To what degree does the initiative identify subsystems and interactions between them and integrate this structure in the theory of change?	Are hierarchies in socio-ecological systems acknowledged and embedded in the implementation of the initiative?	UC-care covers research along the full range of socio-ecological systems (from genes, chemical compounds, molecular mechanisms to societal and havioural systems in human and animal populations.		1	0 =no consideration 0.2 =essential subsystems described 0.4 =several scales described 0.8 =essential subsystems embedded 1 =several scales embedded
10	To what degree are the perspectives of stakeholders used explicitly to provide the backbone of the initiative?	Different stakeholders have different ethical, epistemological, and methodological grounding. Is this reflected in the way actors and stakeholders are considered in the initiative?	UC-Care mainly involves researchers and stakeholders who are used to relating to research methods and results. More effort on making clear presentations of the implications and impact of the research and results could have been highligted in some WPs to facilitate understanding and interest amongst stakeholders and other researchers.		0.6	Score the detail of description on a scale between 0 (none) and 1 (very detailed).
11	To what degree does the initiative consider the beliefs about evidence, values about health, cultural grounding as factors affecting the theory of change?		There is involvement of highly proficient researchers from many different disciplines with solid understanding of and the potential to provide new evidence and perspectives on values and cultural grounding in the UC-Care.		0.9	Score the degree of consideration on a scale between 0 (none) and 1 (strongly considered).
			Overall OH thinking score (median of scores):		0.7
	Dimensions coverage + balance	0.666667
	Initiative-to-environment match	0.7
	Integrated health approach	1
	System features and targets	0.6
	Sustainability and socio-ecological considerations	0.8
	Perspectives and TOC-factors	0.75

## Sheet: Planning
Evaluation of planning for a One Health approach in the initiative
Tool developed by Liza Rosenbaum Nielsen (liza@sund.ku.dk) in the COST Action NEOH consortium, last updated 1st December 2017
One Health planning requires that aims, problem formulation, responsibilities, and financing are organized, regardless of organizational hierarchies, existing paradigms, sectors, and disciplines. It necessitates clarity in establishing roles, tasks, responsibilities, and competencies (including leadership, power, and authority) within the specific OH initiative.This tool can be used to evaluate p…
No.	Evaluation elements/questions	Short element description/explanation	Reasoning behind the score for the element / qualitative assessment	Score	Scoring guidance
1	Common aim(s) in initiative	Is/was the initiative planned to aim for a common overarching cross-sectoral and -disciplinary goal relevant to One Health including health, societal, environmental and/ or economic outcomes (sustainable solutions)?	The aim was to establish a long-lasting One Health research centre for control of antibiotic resistance in humans and animals based on interdisciplinary and inter-sectorial coordinated research efforts. UC-CARE aimed to impact the life of humans and animals by providing new knowledge and solutions for enhanced diagnostics and antibiotic therapy of bacterial infections, leading to a significant re…	1	0=no common OH-relevant aim(s) 0.2=few/little common OH-relevant aim(s) 0.4=some common OH-relevant aim(s) 0.6=common and OH relevant aim(s) 0.8=highly common and OH relevant aim(s) 1=clear common and fully OH relevant aim(s)	Common aims
2	Planned organisation needed to reach common aim(s)?	Is/was the planned organisation in terms of staff positions and involvement, participating institutions, networks, communication pathways, leadership etc. of the initiative relevant and needed to achieve the stated aim(s) (i.e. is a One Health approach supported?)	UC-Care was planned as a research project with standard project organisation in WPs and with a management board, stakeholder board, external partners and a scientific advisory board. The organisation to some extent favoured excellent disciplinary research achievements within the natural sciences leading to drug and vaccination discoveries, understanding of molecular mechanisms and other technical…	0.6	0=organisation not supportive of OH approach 0.2=organisation slightly supportive of OH approach 0.4=organisation somewhat supportive of OH approach 0.6=organisation supportive of OH approach 0.8=organisation highly supportive of OH approach 1=organisation fully supportive of OH approach
3	Stakeholder* identification process ('the right people heard'?)	Has a process to identify and engage all essential stakeholders (e.g. governmental, academia, industry, NGOs, general population, etc.) been used in the planning of the initiative?	In UC-Care stakeholders were identified in the process of the research funding application writing. At least two plenary consortium group meetings were held before the application deadline in which a point on the agenda was to discuss which stakeholders to have represented as actors in the workpackages or as external partners, and which to include in the stakeholder board which had a more advisor…	0.7	0=no identification process 0.2= minor identification process 0.4= identification process partly used 0.6= reasonable identification process used 0.8= highly relevant identification process used 1= perfect identification process used	Stakeholder and actor engagement
4	Actor** identification process ('the right people involved'?)	Has a process to identify and involve essential actors (including governmental, industry, health units, professionals, technicians, etc.) been described and followed in the planning of the initiative? Do/did the initiative consider the influence of the experiential history of the actors on the understanding of the system? Are/were motivations and aversions of actors explained based on their histo…	In UC-Care the actors were mainly university researchers due to the funding call framework. These actors were identified by the main initiators of the consortium, and research-wise the consortium was comprehensive covering a wide range of research topics from molecular biology and chemistry, clinical medicine and epidemiology to sociology, economics, psychology and linguistics building on strong …	0.6	0=no identification process 0.2= minor identification process 0.4= identification process partly used 0.6= reasonable identification process used 0.8= highly relevant identification process used 1= perfect identification process used
5	Planning of engagement of stakeholders, use of stakeholder input and effect on stakeholder perceptions	How is/was the stakeholder engagement planned to ensure a One Health approach in the working and organisation of the initiative aiming to achieve the stated objectives and One Health outcomes? Does/did the initiative contain a mechanism to change methods or gage involvement of new actors, based on stakeholder analysis or feedback? How does/did the knowledge of stakeholders feed back into the gove…	In UC-Care, one person in the stakeholder board was also an actor in the consortium and was given the coordinating role in relation to the rest of the stakeholder board. This person was appointed to this task based on networking capabilities and a good understanding and appreciation of the OH-approach. There was, however, little follow-up on stakeholder involvement and engagement during the four …	0.6	0=no stakeholder engagement, no feedback 0.2=little stakeholder engagement, e.g. questionnaires 0.4=some stakeholder engagement, e.g. workshops 0.6=reasonable stakeholder engagement, e.g. participation in implementation 0.8=high level of stakeholder engagement, e.g. participation in planning 1=very strong stakeholder engagement, e.g. participation in planning and adjustments throughout initiative
6	Is the initiative built on an iterative process?	Does the initiative allow for 'underway'-corrections in planned activities or organisation in relation to its theory of change? To what degree does the initiative revisit, assess and revise decisions and opinions iteratively, and are these plans reasonable in relation to the time dimensions in the system and theory of change?	In UC-Care, the overall progress was planned to be assessed on an annual basis at plenary open seminars with stakeholder participation. Resources or activities were not planned to facilitate larger changes or new activities during the initiative's 4-year period. This may also be difficult and counterproductive when the initiative is based on year-long research efforts. Hence, the chosen approach …	0.8	Score the iteration frequency on a scale between 0 (no reassessments) and 1 (very frequent reassessment/reassessment sensibly distributed in relation to the relevant time dimensions).	Self-assessment and plan revisions
7	How appropriate is the time and budget allocated for self-assessment?	Score the adequacy of the time and budget	A mid-way and final self-assessment report after the initiatve's 4-year period was planned at the time of the submission of the funding application. Time and ressources for these tasks were assumed included in the research time. This type of planning makes it likely that it becomes a task performed 'after hours' or as quickly as possible rather than a well-planned process, and the self-assessment…	0.5	Score the adequacy of the time and budget on a scale between 0 (no time or budget) and 1 (adquate).
8	Planning of ressource allocation for specific objectives directed towards One Health outcomes: Specific objective no. 1 (the objectives are to be defined by the evaluators)	How well did the planning of tasks and ressources to fulfill these tasks match for this objective of the One Health initiative? Did this planning and ressource allocation underpin achievement of the objective and hence anticipated OH-outcomes?	The overall aim of UC-Care was to generate knowledge and tools to combat antibiotic resistance using a One Health approach addressing both human and animal health needs. The first objective was to deliver excellent research with an international impact within drug discovery, alternatives to antimicrobial use in animals, treatment regimes and formulations against biofilm-related infections and int…	0.8	0 = planning and ressources not supportive 0.2 = planning and ressources slightly supportive 0.4 = planning and ressources somewhat supportive 0.6 = planning and ressources supportive 0.8 = planning and ressources higly supportive 1 = planning and ressources fully supportive	Objective 1
9	Planning of ressource allocation for specific objectives directed towards One Health outcomes: Specific objective no. 2 (the objectives are to be defined by the evaluators)	How well did the planning of tasks and ressources to fulfill these tasks match for this objective of the One Health initiative? Did this planning and ressource allocation underpin achievement of the objective and hence anticipated OH-outcomes?	According to the funding application, UC-Care planned to develop IT-services and -applications to combat antibiotic resistance, including monitoring and decision support systems for patients/farmers and doctors/veterinarians , diagnostic protocols as well as communication and mediating technologies. However, the planned tasks for development of IT-tools were not allocated ressources due to a budg…	0.2	0 = planning and ressources not supportive 0.2 = planning and ressources slightly supportive 0.4 = planning and ressources somewhat supportive 0.6 = planning and ressources supportive 0.8 = planning and ressources higly supportive 1 = planning and ressources fully supportive	Objective 2
10	Planning of ressource allocation for specific objectives directed towards One Health outcomes: Specific objective no. 3 (the objectives are to be defined by the evaluators)	How well did the planning of tasks and ressources to fulfill these tasks match for this objective of the One Health initiative? Did this planning and ressource allocation underpin achievement of the objective and hence anticipated OH-outcomes?	Planned knowledge dissemination in UC-Care: publications, conference contributions, organize events in cooperation with the stakeholder board, website, newsletters and press releases. The website will also serve to recruit students for BSc and MSc projects. A series of inter-faculty seminars will be arranged with monthly frequency. Organiser of international conference in Copenhagen in 2015.	0.8	0 = planning and ressources not supportive 0.2 = planning and ressources slightly supportive 0.4 = planning and ressources somewhat supportive 0.6 = planning and ressources supportive 0.8 = planning and ressources higly supportive 1 = planning and ressources fully supportive	Objective 3
11	Planning of ressource allocation for specific objectives directed towards One Health outcomes: Specific objective no. 4 (the objectives are to be defined by the evaluators)	How well did the planning of tasks and ressources to fulfill these tasks match for this objective of the One Health initiative? Did this planning and ressource allocation underpin achievement of the objective and hence anticipated OH-outcomes?	Planned research-based education included an interdisciplinary PhD course on antibacterial drug research, hybrid learning course where video lectures and online exercises are combined with discussions tasks as well as traditional face-to-face classroom methods. UC-CARE also planned to contribute to enhance quality of research-based education at the BSc and MSc levels. The spin-off of UC-CARE rese…	1	0 = planning and ressources not supportive 0.2 = planning and ressources slightly supportive 0.4 = planning and ressources somewhat supportive 0.6 = planning and ressources supportive 0.8 = planning and ressources higly supportive 1 = planning and ressources fully supportive	Objective 4
12	Planning of ressource allocation for specific objectives directed towards One Health outcomes: Specific objective no. 5 (the objectives are to be defined by the evaluators, more than 5 are possible - please insert rows below accordingly and update cell E17 and the graph below)	How well did the planning of tasks and ressources to fulfill these tasks match for this objective of the One Health initiative? Did this planning and ressource allocation underpin achievement of the objective and hence anticipated OH-outcomes?	A stated objective in the UC-Care application was to ensure project/center implementation and economic self-sustainability after the period funded by the call. Continuation of the One Health consortium in terms of a new common funding base was not achieved, most likely due to lack of direct planning and ressource allocation towards this achievement. However new collaboration within and outside of…	0.4	0 = planning and ressources not supportive 0.2 = planning and ressources slightly supportive 0.4 = planning and ressources somewhat supportive 0.6 =planning and ressources supportive 0.8 = planning and ressources higly supportive 1 = planning and ressources fully supportive	Objective 5
			Overall OH planning score (median of all scores):	0.65
* For the definition of "Stakeholders" please refer to the table in the Info-sheet
** For the definition of "Actors" please refer to the table in the Info-sheet
	Evaluation of planning and ressource allocation towards
		In the initiative:
	Title (can be changed):	Evaluation of planning and ressource allocation towards One Health outcomes
	Common aims	Common aims	0.8
	Stakeholder and actor engagement	Stakeholder and actor engagement	0.633333
	Self-assessment and plan revisions	Self-assessment and plan revisions	0.6
	Objective 1	Objective 1	0.8
	Objective 2	Objective 2	0.2
	Objective 3	Objective 3	0.8
	Objective 4	Objective 4	1
	Objective 5	Objective 5	0.4

## Sheet: Working
Evaluation of One Health-working approach in the initiative
Tool developed by Sandra Buttigieg (sandra.buttigieg@um.edu.mt) and Simon Rüegg (srueegg@vetclinics.uzh.ch)and adjusted by Liza Rosenbaum Nielsen (liza@sund.ku.dk) and Anaïs Léger in the COST Action NEOH consortium, last updated 1st December 2017
This tool can be used to evaluate the interdisciplinary and participatory (i.e. transdisciplinary) engagement in One Health initiatives. Transdisciplinarity relies on appropriate leadership and management to promote strategic dialogue and shared decision-making, which in turn will foster a non-hierarchical relationship between the different disciplines and members within the team. It must also al…
No.	Evaluation elements/questions	Short element description/explanation	Reasoning behind the score for the element / qualitative assessment	Score	Scoring guidance
Preliminary appraisal						Broadness of initiative
P1	Is transdisciplinarity required to solve this problem? And what are the benefits of using a transdisciplinary approach in the initiative rather than conventional/disciplinary approaches?	This question checks for the relevance of an integrated approach and requests arguments for the relevance.	UC-Care: Transdisciplinary is completely required, in parallel with disciplinary research, to solve the AMR issue. AMR a global issue that concerns many different disciplines. Working together helps to address the problem more in depth, but also can identify issues previously overlooked using more disciplinary approaches. Support between the different disciplines, growing interest from all discip…	1	Score the need for transdisciplinarity on a scale between 0 (not required) and 1 (cannot be achieved without). Note this score is not counted into the overall scoring system.
Assessing broadness aspects of the initiative
1	How diverse are/were the disciplines, methods, scales of analysis and/or social actors involved? Enumerate all disciplines, methods, dimensions and scales of analysis considered, as well as the social actors involved, as they were introduced in the OH Thinking.	The question further distinguishes the purpose of a case study within the classes “fundamental understanding” and “problem solving”. A high diversity is typical for “systemic understanding” and “wicked problem solving”. For details see Bob Williams; Sjon van ’t Hof. Wicked Solutions : A Systems Approach to Complex Problems. 2016, Lulu CH. Available at: http://www.lulu.com/shop/bob-williams-and-sj…	UC-Care. The disciplines involved are: veterinary and human medicine, vaccinology, biology, microbiology, economy, psychology, sociology, linguistics, chemistry, pharmacology, epidemiology. Qualitative and quantitative analyses were conducted, at population, individual, and cell levels. Hence, the UC-Care initiative is very diverse: 12 disciplines with social actors involved, qualitative and quan…	1	Score the diversity on a scale between 0 and 1, with 0 = very homogeneous project (e.g. only natural science, no interdisciplinarity, no participation: laboratory experiment), 0.5 intermediate diversity (e.g. two disciplines or two sectors, primarily natural or primarily social science, government agency and academia: disease surveillance in a food chain), 1 high diversity (e.g. participatory epi…
2	To what extent is/was the non-scientific community involved during the execution of the initiative?	This question aims at differentiating inter/multidisciplinary from transdisciplinary projects	UC-Care: There was not much involvement of the non-scientific community except in a small number of research projects where animal owners/farmers and patients were involved to acquire research inputs.	0.4	No, score = 0; community is consulted for problem definition, score 0.3; community is also consulted to develop solutions, score 0.6; community contributes to monitoring, implementation and/or decision-making, score =1.
3	To what extent is/was cross-sectorial involvement present during the execution of the initiative?	This question aims to identify whether the initiative applies cross-sectorial principles.	UC-Care: Three sectors were involved in the project: health (medicine and pharmaceutical) sector, technological (animals and food producing) sector and education sector. Research underpinning health in two of these sectors was performed. However, despite exchange of information, the work was mainly multi-disciplinary rather than cross-sectorial. Some WPs performed research linking across two sect…	0.7	One sector involved, score 0; two sectors involved, score 0.3; three sectors involved, score 0.9; more sectors involved, score 1.
Assessing integration and collaboration
4	To what extent do/did the different disciplines work together?	The question probes for experience of interdisciplinary/transdisciplinary working.	Within each WP, several disciplines were represented and worked together. Disciplines from the same sector were more likely to work together and find connections/common ground. Several collaborations among disciplines were nicely organised. WPs organised regular meetings to discuss about the progress, as well as during the annual meeting. However, collaboration across the whole consortium towards…	0.6	(i) Are meetings with all disciplines (face-to-face or virtual) held frequently? (ii) Are aims and objectives shared and clear to all? (iii) Is there joint decision-making? Score: 0= none of the above; 0.3=one of the above; 0.6=two of the above; 1=all of the above	Collaboration
5	How is interaction between people organised to foster collaboration across the initiative?	Are there face-to-face interactions across the initiative? If yes, how frequent are these interactions? If not, what is done to overcome potential misunderstandings, lack of information and collaboration.	Almost all participants are from Copenhagen. The maximum distance between disciplines is 5 km. Yet, only annual plenary seminars with exchange of information (in short). Frequent meetings within WPs. Interactions in the plenay sessions could have been more engaging.	0.4	Score the level of interaction to encourage collaboration on a scale between 0 and 1, with for example no interaction/no collaboration, score =0; little or rare interaction, score = 0.2; quarterly meetings/Skype meetings, score 0.6; monthly planned in-person meetings, score 0.8; spontaneous frequent in-person meetings, score 1.
6	Are/were there power (i.e. academic or disciplinary dominance) or gender imbalances within the initiative, which risk biasing the process?	This question probes for dominance of one discipline over the rest.
	(i) Across disciplines	Are/were some disciplines involved in initiative dominating?	Natural (wet) sciences weighted higher than 'dry' sciences, though this was not perceived as a problem by all interviewees. Microbiologists were higly represented. Medical sciences were also highly present in the consortium. Chemists felt underrepresented.	0.3	Power clustering, uneven power distribution, for each score 0; strong empowerment of all participants, score =1.	Transdisciplinary balance
	(ii) Across sectors	Are/were some sectors involved in initiative dominating?	Health and technical sectors dominating, educational sector not as highly prioritised as needed for social impact.	0.6	Power clustering, uneven power distribution, for each score 0; strong empowerment of all participants, score =1.
	(iii) Across ethnicities	Is/was there an imbalance in ethnicities of participants?	Not an issue in employment of researchers, but main objectives do not consider 'third-world problems' much - this may effect the impact of UC-Care on AMR worldwide.	0.8	Power clustering, uneven power distribution, for each score 0; strong empowerment of all participants, score =1.	Cultural and social balance
	(iv) Across social classes	Is/was there an imbalance in social classes involved?	Mainly an initiative involving university researchers and stakeholders with similar educational level and socio-economic backgrounds. Other social classes not really represented.	0.5	Power clustering, uneven power distribution, for each score 0; strong empowerment of all participants, score =1.
	(v) Across gender	Is/sas there an imbalance in gender of participants?	WP leaders were mainly men. Participants interviewed also. Few women in management board of UC-Care.	0.3	Power clustering, uneven power distribution, for each score 0; strong empowerment of all participants, score =1.
	(vi) Cultural issues	This question looks for contexts which may inhibit the success (Issues may include , mobbing, unequal task distribution based on traditions, paternalistic behaviour, war, instability, poverty etc.)	No cultural issues of relevance for the aims, objectives and impact of the initiative were identified during the evaluation.	1
	(vii) Religious issues	This question looks for religious issues which may inhibit the success	No religious issues of relevance for the aims, objectives and impact of the initiative were identified during the evaluation.	1	Power clustering, uneven power distribution, for each score 0; strong empowerment of all participants, score =1.
Assessing flexibility and adaption
7	How likely is reflection going to feed back into corrective action within the initiative?	The question assess whether the initiative will connect reflection and action.	UC-CARE followed the initial proposal for which it was founded. Some adjustements were possible within PhD and postdoc projects /WPs, but the project structure and objectives were generally pre-designed. Little reflection was possible. Evaluation of the project was integrated in the proposal, but did not enable changes in the programme.	0.3	Score the likelihood on a scale from 0 to 1 with no feedback, score =0, feedback without action, score =0.3, feedback and defined action pathway, score =1.	Flexibility and adaptation
8	How flexible is the project design and timeline to respond to internal or external changes at short-term?	The question checks for feasibility of project design and timeline in the short-term.	Minor adjustments in the research plans, integration of stakeholders and methods were possible in short-term: only at the beginning of the project.	0.4	Score the flexibility on a scale from 0 to 1, with 0 no flexibility, 1 high flexibility
9	How flexible is the project design and timeline to respond to internal or external changes at mid-term?	The question checks for feasibility of project design and timeline in the medium term.	Few changes were possible mid-way through the initiative, e.g. funding of master students to perform additional research.	0.2	Score the flexibility on a scale from 0 to 1, with 0 no flexibility, 1 high flexibility
10	How flexible is the project design and timeline to respond to internal or external changes at long-term?	The question checks for feasibility of project design and timeline in the long-term.	No changes were possible at the end of the project period, and the consortium was not continued to be able to make adjustments.	0	Score the flexibility on a scale from 0 to 1, with 0 no flexibility, 1 high flexibility
			Overall OH working score (median of all scores):	0.45
	Evaluation of working towards One Health outcomes in the initiative
	Broadness of initiative	0.7
	Collaboration	0.5
	Transdisciplinary balance	0.45
	Cultural and social balance	0.72
	Flexibility and adaptation	0.225

## Sheet: Sharing
Evaluation of information and data sharing in One Health initiatives
Tool developed by Liza Rosenbaum Nielsen (liza@sund.ku.dk), Luís do Carmo and Kevin Queenan the COST Action NEOH consortium, last updated 1st December 2017
This tool can be used to evaluate the extent and methods of information and data sharing infrastructures in One Health initiatives. It does NOT cover sharing of resources (e.g. budget, staff, facilities), which is assessed in the 'working- tool'. The background description is available in the manuscript "A systems approach to evaluate One Health" (see Info-sheet for reference) or in the NEOH Hand…
No.	Evaluation elements/questions	Short element description/explanation	Reasoning behind the score for the element / qualitative assessment	Score
1	Internal mechanisms for sharing general information/awareness	Does the initiative have appropriate mechanisms in place to facilite sharing of information within the initiative and are these used? (E.g. newsletters, workshops, reports available to all, results getting published, online information sharing platform…...)	A website exists but is not really used by the partners. A newsletter was produced, mainly to list the different publications written within the project. Not all partners are aware of it. The main process to exchange information and results across the consortium was the annual meeting and published papers. Within WPs more data and information sharing (mostly unofficial). Few internal sharing mech…	0.3	General information/awareness sharing
2	External mechanisms for sharing general information/awareness	Does the initiative have appropriate mechanisms in place to facilite sharing of information outside the initiative and are these used? (E.g. newsletters, workshops, seminars/conferences, reports available to all, results getting published, online information sharing platform…...)	No special mechanism apart from a large number of traditional publication of research manuscripts. The website is scarce in information sharing. A 'midway' evaluation report lists outputs during the project and a similar report is planned as final report. Annual meetings, a conference and a meeting with external partners/stakeholders at the end of the project. Public appearances of some UC-Care a…	0.5
3	Resources for sharing	Have resources been allocated to facilitate and ensure necessary data and information sharing?	Not much was planned for this except some help from a secretary to upload material on the website. Some PhD projects had resources to acquire data e.g. from stakeholders. Low level, individual-based.	0.2
4	Data/information quality	Are mechanisms/procedures in place to ensure data quality to allow sharing, e.g. data completeness, error-checking and correction of errors, clear and accurate descriptions of variables and of aggregations/calculations, documentation available.	Nothing was thought within the project in a general manner. But researchers always need to think about it before starting research and UCPH has a research ethics code and run courses on research ethics and data storage and use for researchers. Individual basis mainly, not checked by the consortium. Assumed implicit in UCPH-procedures, not specific to UC-Care	0.6	Data and information sharing
5	Data/information storage and accessiblity	Are mechanisms/procedures in place to ensure safe and appropriate data storage (e.g. type of software, server, backup) with safe accessiblity to facilitate sharing? (e.g. is extraction of data feasible without access without data managers, or are expert managers readily available for extraction of data, is the process of data extraction bureaucratic/ cumbersome/overly time-consuming?)	Nothing planned within the project. But all partners are part of the university: storage driver, secure access, daily secure backup, and IT-department encourages good data storage practices. Data access very varying across the consortium. For several of the WPs, data were produced regarding their own research objectives. So data accessibility was not the problem. For some WPs, it was more difficu…	0.6
6	Data/information sharing	Have appropriate (e.g. formal/written/signed) agreements been made concerning data sharing in the initiative? How well/how much are data being shared between people within the initiative? (e.g. compartmentalised (score 0-33), shared between few groups (34-66), fully shared between all actors in the initiative (score 67-100).	Data were not shared within the project. The research objectives were too different to be shared at this level. Nothing was planned for data sharing agreements in general for UC-Care. Some WPs/individual researchers have made data sharing agreements with e.g. industry and authorities Low level, individual-based	0.1
7	Methods sharing	How well are methods shared between people within the initiative? (e.g. compartmentalised (score 0-33), shared between few groups (34-66), fully shared between all in the initiative (score 67-100).	Methods mainly shared within a WP, but it was not systematic. Only few WP discussed about this. Only a few punctual experiences of method exchange was reported, i.e. writing a questionnaire, same test method used in animals and humans. Low level of methods sharing across the whole consortium, some within WP 4 mainly. A network of fellow researchers to discuss about methodology, shared projects, h…	0.2	Methods and results sharing
8	Results sharing	How are results shared between people within the initiative? (e.g. compartmentalised (score 0-33), shared between few groups (34-66), fully shared between all in the initiative (score 67-100).	Results were shared within the WPs, but also at project level mainly at annual meetings, however only limited amounts of results could be shared due to time limitations. Reasonably broad coverage of topics in result presentations.	0.7
9	Institutional memory	How well does the initiative include the creation or use of potential institutional knowledge reservoirs for data, methods and/or results over time? For instance publications, detailed reports/manuals, database descriptions, standard operating procedures, introductions to inform new staff on essential procedures ect.	Memory is possible through articles. Unpublished data likely to get lost. Through the university, research data has to be stored at least 15 years (legal requirement), but no specific mechanisms have been put in place by UC-Care to ensure information, knowledge, data do not get lost, if people leave the UCPH. Generally high level of publication production. Alternative methods for creation of inst…	0.7	Institutional memory/resilience
10	Resilience to change	Are mechanisms/procedures in place to safe-guard access to data, information and results in case of system change, e.g. change of IT-system, data ownership, institutional organisations.	Everything is planned through the university which generally is a stable construction. Except a daily secure backup, nothing else was mentioned by the interviewees. Assumed a strong institution protecting against change	0.7
			Overall data and information sharing infrastructure score (median of scores)	0.55
	General information/awareness sharing	0.333333
	Data and information sharing	0.433333
	Methods and results sharing	0.45
	Institutional memory/resilience	0.7

## Sheet: Learning
Evaluation of learning in One Health initiatives
Tool developed by Mijalche Santa, Simon Rüegg, Kevin Queenan and Liza Rosenbaum Nielsen in the COST Action NEOH consortium, last updated 1st December 2017
This tool can be used to evaluate the learning infrastructures in One Health initiatives. The background description is available in the manuscript "A systems approach to evaluate One Health" (see Info-sheet for reference) or in the NEOH Handbook, Chapter 3. There are 13 elements to consider (numbered in column A), which are grouped into levels (column B). For each element (column C) there is a s…
No.	Evaluation elements (types of learning)		Short element description/explanation	Evaluator notes about the reasoning behind the score for the element	Scoring on Likert scale	Weighted Score	Weights	Total for level	Sum	Always	Very often	Sometimes	Rarely	Never
1	Individual learning	Individual: Basic learning	Individuals receive information which may be understood and may potentially lead to learning, but it is not put into practice in or outside the initiative by the individuals	Information sharing, exchange of results. Awareness of all participants. Can be seen in annual meeting and within WPs. The annual meeting was usually seen as raising interesting information and results. But some interviewees mentioned it was like "reading a newspaper" because they are interested and get inside overview of a different world but they couldn't contribute to it.	Very often	0.075	0.1	0.45	0.75	0	0.75	0	0	0
2		Individual: Adaptive Learning	Information is understood, learnt and applied to improve procedures, competencies, technologies and paradigms without challenging the individuals' underlying beliefs and assumptions	Discussions about methods are really difficult: all teams got different methods that cannot really be applied in other research projects. But some WPs discussed about exchange of information/methodology, collaboration between WPs. Next projects with different partners involved.	Rarely	0.075	0.3		0.25	0	0	0	0.25	0
3		Individual: Generative Learning	Information is understood and learnt by individuals and applied to improve procedures, competencies, technologies and paradigms as a result of modified underlying beliefs and norms of individuals	All interviewees mentioned that being in the same project allowed them to know better about other disciplines, and have different perspectives about AMR, getting a better and bigger picture of the situation. But also, evaluate the “deep” change really difficult: cf. remarks from interview (both point of view). PhD students were encouraged to attend international conferences. One interviewee was p…	Sometimes	0.3	0.6		0.5	0	0	0.5	0	0
4	Team learning	Team: Basic learning	Teams meet to exchange information for reporting purposes	Within the team, information shared are mainly results and updates about projects. The relations within the WP are mostly small and even smaller within the research unit.	Very often	0.075	0.1	0.225	0.75	0	0.75	0	0	0
5		Team: Adaptive Learning	When teams meet different views are presented, defended and discussed to find the best view to support decision making	In some WP (ex. WP4 and WP2), really good exchange in methodology and comparison. Really good example of deep exchange and strong relation within the team. Other WP also experienced this connexion but at a smaller scale.	Sometimes	0.15	0.3		0.5	0	0	0.5	0	0
6		Team: Generative Learning	When teams meet complex issues are explored through dissection of views and assumptions of team members resulting in a move towards building new ideas, view or approach.	Nothing has been reported from the interviewees at this level.	Never	0	0.6		0	0	0	0	0	0
7	Organisational learning	Organisational: Basic Learning	Existing/circulating information and knowledge is collected and stored	Collected during the annual meeting, project meeting minutes are taken and shared within the consortium.	Very often	0.075	0.1	0.525	0.75	0	0.75	0	0	0
8		Organisational: Adaptive Learning	Collected information is shared and discussed and acted upon at various levels within the organisation(s)	At annual meetings overall trends are discussed, in management board decisions are made based on discussions	Sometimes	0.15	0.3		0.5	0	0	0.5	0	0
9		Organisational: Generative Learning	Collected information is shared and discussed and leads to change in fundamentals and objectives across all levels within the organisation(s)	Research outputs have led to new collaborations and new large succesful research proposals. UC-Care not continued with common funding base and common research goals after 2017.	Sometimes	0.3	0.6		0.5	0	0	0.5	0	0
10	Direct environment	Direct environment: For Adaptive learning	The direct environment of the OH initiative (stakeholders involved) is/was supportive for adaptive learning, i.e.learning that focuses on correcting or improving existing procedures, processes, competences and technologies	Interviewees reported that the contact to the environment was limited: stakeholder board mainly accessible through the annual meeting but with little interaction. Some interviewees mentioned that they never had any interaction or input from stakeholders, whereas other WPs had direct involvement. All expect to have better feedback/input from stakeholders at the end of the project period when all r…	Sometimes	0.15	0.3	0.5	0.5	0	0	0.5	0	0
11		Direct environment: For Generative learning	The direct environment of the OH initiative (stakeholders involved) is/was supportive for generative learning, i.e. learning that focuses on questioning the existing norms and that encourages to see beyond the existing situation	A new course was organised for the PhD students about AMR, given by the partners of UC-Care. An interviewee mentioned that it didn't gather so many disciplines. Development of a new OH course module with common teaching of the veterinary and human medicine students will be organised by partners of UC-Care starting Sept. 2017. From the stakeholders' point of view, 6 of them bring sometimes "inform…	Sometimes	0.35	0.7		0.5	0	0	0.5	0	0
12	General environment	General Environment: For adaptive learning	The general environment (e.g. culture, economics, political situation) surrounding the OH initiative is/was supportive for adaptive learning, i.e.learning that focuses on correcting or improving existing procedures, processes, competences and technologies	The public is even less accessible than the direct environment. Meetings/conferences will be organised at the end of the project for a better dissemination of the studies. But had been done at the time of interviewing. At final seminar it became evident that public appearances by UC-Care actors had been carried out to inform the public. The funding for UC-Care was unique in that it was provided b…	Sometimes	0.15	0.3	0.675	0.5	0	0	0.5	0	0
13		General Environment: For Generative learning	The general environment (e.g. culture, economics, political situation) surrounding the OH initiative is/was supportive for generative learning, i.e. learning that focuses on questioning the existing norms and that encourages to see beyond the existing situation	Generally the conditions were ideal for this type of consortia (4-year financed research consortium in a country with full freedom for researchers to speak their opinion and with generally good access to stakeholders and a tradition for One Health thinking in related areas such as food safety. Most likely this favorable situation could have been exploited better by the consortium to improve learn…	Very often	0.525	0.7		0.75	0	0.75	0	0	0
				Mean learning score (check that all 13 elements have been answered)		0.475			6.75		0	0	0	0
		Focus on adaptive and generative individual learning	0.45								0	0	0	0
		Focus on adaptive and generative team learning	0.225						Always
		Focus on adaptive and generative organisational learning	0.525						Very often
		Direct learning environment supportive of adaptive and generative learning	0.5						Sometimes
		General learning environment supportive of adaptive and generative learning	0.675						Rarely
									Never

## Sheet: Syst. Organisation
Evaluation of Systemic Organisation underpinning a One Health approach in the initiative
Tool developed by Sandra Buttigieg (sandra.buttigieg@um.edu.mt) and Simon Rüegg (srueegg@vetclinics.uzh.ch)and adjusted by Liza Rosenbaum Nielsen (liza@sund.ku.dk) and Anaïs Léger in the COST Action NEOH consortium, last updated 1st December 2017
This tool can be used to evaluate the systemic organisation in One Health initiatives. It is less structure than change oriented leadership and effective team work that facilitate the implementation of OH initiatives. Thus, this tool focusses on leadership skills and criteria for effective team work. Further background description is available in the manuscript "A systems approach to evaluate One…
No.	Evaluation elements/questions	Short element description/explanation	Reasoning behind the score for the element / qualitative assessment	Score	Scoring guidance
Assessing team structure (well-structured vs. pseudo team)
1	How is teamwork implemented in this initiative?	The question focuses on whether the initiative is based on teamwork. The question assumes that if the initiative shows teamwork across disciplines, this is a sign of high inter- and transdisciplinary quality. Describe any measures taken to encourage teamwork.	The project is organised in WP, where disciplines are gathered to answer the same objective. WP are organised as workteam. Moreover, in each WP, every researcher is focused on their research. There are few common team-goals defined and persued in UC-Care.	0.4	Score the teamwork across disciplines on a scale from 0 to 1, with 0 no teamwork, 1 well-functioning teamwork.	Team structures
2	If more teams than one are mentioned, how good are the inter-team relations?	The question probes for how well different teams work together for the overall aim of the solving the problem. The question assumes that if the initiative shows good inter-team relations, this is a sign of high inter- and transdisciplinary quality.	Interteam relations are mainly based on result exchanges during the annual meeting. Actions to encourage inter-team work: conference organisation midway, coordinated/common teaching tasks, fellow researchers meetings, co-supervision of PhD students between WPs, some WPs also had seminars to discuss and share ideas, methods and results (e.g. WP5-6)	0.7	Please score the inter-team relations on a scale from 0 to 1 with 0 competition, 1 cooperation. If only one team in the initiative keep cell empty.
3	Do all teams have clear objectives?	The question determines whether the team/s are well structured or not?	Objectives of each WP are well-defined in the proposal and PhD applications.	1	Score on a scale from 0 to 1, with 0 no clear objectives, 1 clear objective. For several teams use the average
4	How closely do team members work together to achieve the teams' objectives?	The question determines whether the team/s are well structured or not?	Teamwork (within each WP) is limited. Most PhD students or postdocs work on their own projects rather than on common projects (with some exceptions e.g. in vaccine/drug development)	0.4	Score on a scale from 0 to 1, with 0 no teamwork, 1=close collaboration. For several teams use the average.
5	How clearly are the roles differentiated for team members within the team?	The question determines whether the team/s are well structured or not?	The objective of each partners are clearly stated and written. All participants know their own objectives.	1	Score on a scale from 0 to 1, with 0 no clarity about roles, confusion; 1 clear roles. For several teams use the average
6	Are/were the teams recognized by the community/department/s/official organizations as clearly defined team(s)?	The question determines whether the team/s are well structured or not?	WPs are clearly defined and recognized, within-WP teams are less well-defined or clear.	0.9	Score on a scale from 0 to 1, with 0 no recognition, 1 recognition, appreciation and respect. For several teams use the average
7	How frequently do(es)/did the team(s) meet to discuss their effectiveness and how it could be improved?	The question determines whether the team/s are well structured or not?	This point was not defined in the proposal and so each WP has its own way of doing. Interviewees mentioned from every month to couple of time per year. But the relations were more frequent and stronger between the supervisor and their PhD.	0.3	Score the frequency on a scale from 0 to 1, with 0 never, 1 frequently
Assessing management, social and leadership skills
8	How well do the management structures match and support the initiative’s goal and combination of disciplines and fields of expertise?	Describe and evaluate the management structures involved in this initiative. It is assumed that an elaborated management structure is a sign of high inter- and transdisciplinary quality.	The project has one PI, one co-PI and 6 workpackage leaders. The project is organised in 6 different WP. Each one is led by the main discipline of the WP. WPs have clear and defined objective. However, WPs and management board could preferentially have included non-scientists with a task to promote integration and distrubution of new knowledge into the educational sector.	0.7	Score the aptitude of the management structure to support the goals and transdisciplinarity on a scale of 0 to 1, with 0 inappropriate structure, 1 well fit structure	Social and leadership structures + skills
9	How would you characterize the leadership in the initiative in regard to task-orientation, relationship-orientation and change-orientation?	What is the type of leadership demonstrated in the initiative? E.g. Small and collated (Single leader, central leader, informal connections, face-to-face processes, teambuilding, leader needs process skill, or Large and dispersed (Multiple leaders/champions, leaders in brokerage positions, coordination needed among leaders, leaders as translators and conflict handlers).	PI: big role in the project. Coordination role. Some more was requested, e.g. cohesion, inpulse for transdisciplinary and OH approach. During the project, the change of PI affected the motivation of some actors. Each WP leader had a direct impact in the WP: collaboration with others, discussion with stakehodlers, transmission of OH spirit... A lot of PhD and post-doc involved in the project: they…	0.3	Score the leadership on a scale from 0 to 1 with 0 for no leadership, 0.1 a focus on task-orientation,0.3 a focus on relationship-orientation, 0.5 a focus on change-orientation, 0.7 some of all, but unbalanced, 1 a well-balanced combination
10	Does the initiative demonstrate open mindedness?	Does the evaluator observe/hear signs of the leadership and actors being open to new suggestions and arguments, methods used in other disciplines and changes to the organisation that may improve the impact.	Yes, most interviewees appear open to other disciplines. It does not appear to be the mind-set that prevents changes in the consortium to take place.	0.8	Score the open-mindedness on a scale from 0 to 1, with 0 self-centred atmosphere, 1 strong extroversion.
11	Does the initiative demonstrate changing hierarchies?	Hierarchicalstructures might prevail needed changes to provide solutions to OH-challenges. Does the initiative allow for changing such hierarchies.	Not really, education of young scientists in focus and is important aspect. There is not much leverage to change hierarchies in the system or in the inititiatve within the framework and few attempts were made (the PhD fellow network could have provided an opportunity).	0.3	Score the change of hierarchies on a scale from 0 to 1, with 0 static hierarchy, 1 hierarchy adapts to situation at hand.
12	Does the initiative demonstrate ability to bear and manage tensions?	The question assumes that if the initiative shows core values of inter- and transdisciplinary ethics, this is a sign of high inter- and transdisciplinary quality.	Hard to evaluate, but yes, generally tension is part of the on-going AMR-discussions and this consortium handles that well. This is e.g. reflected in respectful attendence and discussions during plenary seminars.	0.9	Score the ability on a scale from 0 to 1, with 0 no ability, 1 high ability
Actors and competences
13	How well do/did the disciplinary composition and the competence in the team(s) permit the working towards the essential aspects of their objectives?	The question focuses on identification of transdisciplinarity in the team/s.	The composition of the WPs seemed to be good, nobody mentioned mismatch of competences in the team-members regarding the stated objectives for each WP. Some of the tasks might have been performed better/faster by more senior staff, but that would have created less learning in the WPs.	0.9	Score on a scale from 0 to 1, with 0 inappropriate team composition in terms of competence, 1 perfect match of competences and team roles. For several teams use the average	Competence
14	Are the competences displayed by the various disciplines appropriate to the problem and its solution (relevant knowledge applied, roles in the initiative, possibilities for implementing results)?	The question checks for competences of the different disciplines and whether these competences are relevant to the problem?	Some little adjustements could have been possible as some WP asked for support from other disciplines not present in their WP. The initiative lacked communication and IT-solution development that could have strenghtened the learning and the societal impact.	0.7	Score on a scale from 0 to 1, with 0 inappropriate team composition for the problem, 1 perfect match of team roles to solve problem efficiently and effectively. For several teams use the average
Problem formulation, focus, goals, and criteria of success
15	Is the One Health challenge adequately translated into scientific or developmental questions?	The question checks the scientific questions raised, as well as probes for contribution to new knowledge	Yes, in UC-Care the stated OH-challenge AMR was addressed through a wide range of relevant research questions. The societal challenge related to changing perceptions and behavior related to AM-use including implementation of knowledge in the educational sector could have been addressed more through research.	0.8	Score on a scale from 0 to 1, with 0 not well translated, 1 good translation	Focus and innovation
16	Is the current state of knowledge taken into consideration (including information about relevant societal issues and structures)?		Current research based on previous result and state of the art in UC-Care	1	Score on a scale from 0 to 1, with 0 not considered, 1 completely integrated
17	Did the initiative provide relevant innovation in relation to the state of knowledge and the OH challenge?	Evaluate how the initiative tries/tried out or provided new solutions/approaches to a challenge that could not be solved using previously tried / conventional methods?	It was innovative that UC-Care included a WP that focused on societal and personal aspects of AMR (e.g. the psychology of prescriptions of AM over the phone or in the clinical settings, sociological analyses of farmers' perceptions and stigmatisation). Within WPs disciplinary innovations were achieve within e.g. drug development, vaccinology and treatment regimes in clinical practice). These are …	0.6	Score the relevance on a scale from 0 to 1 with 0 not relevant, 1 highly relevant
			Overall score for systemic organisation (median of all scores):	0.7
	Evaluation of systemic organisation in the initiative
	Team structures	0.671429
	Social and leadership structures + skills	0.6
	Competence	0.8
	Focus and innovation	0.8

## Sheet: OH-Index Ratio
One Health Index and Ratio
Tool developed by Simon Rüegg (srueegg@vetclinics.uzh.ch) in the COST Action NEOH consortium, last updated 1st December 2017
To visualise the six previous assessments, we suggest a spider diagram, in which each assessment is represented by a spoke. The operational aspects (‘OH thinking’, ‘OH planning’ and ‘OH working’) on the top left of the diagonal are opposed to the infrastructure (‘learning’, ‘sharing’ and ‘systemic organisation’) on the bottom right. The plot illustrates the degree of integration by the proportion…
OH operations	Thinking (ScT)	0.7					Planning	0.65
	Planning (ScP)	0.65					Learning	0.475
	Working (ScW)	0.45					Sharing	0.55
Supporting infrastructure	Sharing (ScS)	0.55					Systemic Organisation	0.7
	Learning (ScL)	0.475					Working	0.45
	Systemic organisation (ScO)	0.7					Thinking	0.7
	One Health Index	0.34
	One Health Ratio	1.10668
